# Supplementary material for: Incidental Prophylactic Appendectomy Is Associated with a Profound Microbial Dysbiosis in the Long-Term
Source: Microorganisms. 2020 Apr 23;8(4):609. doi: 10.3390/microorganisms8040609 (PMC7232405; doi:10.3390/microorganisms8040609)
Supplement: Supplementary file 1 [file microorganisms-08-00609-s001.zip]

Archive with 5 entries (4 files):
- Supplementary material.docx
- __MACOSX/
- __MACOSX/._Supplementary material.docx
- Figure s1.pdf
- __MACOSX/._Figure s1.pdf
